# Supplementary material for: Prioritizing Cancer Genes Based on an Improved Random Walk Method
Source: Front Genet. 2020 Apr 28;11:377. doi: 10.3389/fgene.2020.00377 (PMC7198854; doi:10.3389/fgene.2020.00377)
Supplement: Supplementary file 1 [file Table_1.XLSX]

## Sheet: description
There are four sheets:
BRCA_top100_candidate: The top 100 candidate driver genes of BRCA
KIRC_top100_candidate: The top 100 candidate driver genes of KIRC
HNSC_top100_candidate: The top 100 candidate driver genes of HNSC
THCA__top100_candidate: The top 100 candidate driver genes of THCA

## Sheet: BRCA_top100_candidate
The top 100 candidate driver genes of BRCA
gene	score
TP53	1
JUN	0.416481
CTNNB1	0.379251
EGFR	0.274168
AR	0.272953
PIK3R1	0.26354
SRC	0.248589
RELA	0.248295
PAK1	0.241593
MYC	0.237242
AKT1	0.230156
SMAD3	0.22177
SP1	0.191075
HDAC1	0.190391
FOS	0.167622
PIK3CA	0.165797
ESR1	0.161388
PRKCA	0.145481
RHOA	0.141988
CDH1	0.132056
HIF1A	0.131129
MAX	0.130942
NFKB1	0.130621
GRB2	0.129433
CCND1	0.126759
SHC1	0.122112
RAC1	0.117795
TNF	0.113627
HSP90AA1	0.109387
MAPK14	0.105685
SMAD4	0.10377
STAT3	0.10356
HDAC2	0.102175
NFKBIA	0.10196
CAV1	0.101383
HRAS	0.0990839
MAPK8	0.0966624
ERBB3	0.0965957
MAPK3	0.0948851
RB1	0.092326
ABL1	0.0912293
ARRB2	0.0907047
CDKN1B	0.0905688
IL2	0.0893392
STAT1	0.0889945
LCK	0.0886757
EGF	0.087948
ZNF25	0.0862822
VEGFA	0.08392
RASA1	0.082421
RAF1	0.0819788
SOS1	0.0814164
PLK1	0.0809612
ZSCAN2	0.0803057
GNGT1	0.0778601
BCL2	0.0776881
ZNF22	0.0771721
BRCA1	0.0769138
ZNF436	0.0721549
GNAI2	0.0702784
TERT	0.0696325
RPS27A	0.0695309
FYN	0.0684247
PTPN11	0.0678474
EP300	0.0673888
CDC42	0.067178
PCDHGA8	0.0659106
STAT4	0.0655716
GNAI3	0.0654414
SMAD2	0.0647222
STAT6	0.0635625
TFAP2A	0.0633779
BCAR1	0.0626218
YWHAE	0.0625066
CBL	0.0597004
ZNF835	0.0586924
IKBKB	0.0582496
WDR77	0.0575232
TYK2	0.0569008
CALM1	0.0565399
RAC3	0.0564572
PLCG1	0.0564078
ERBB2	0.0562144
PXN	0.0549652
ITGB1	0.0548729
PRKCB	0.0545919
ZNF80	0.0540538
PRKACA	0.053773
SMAD1	0.0529534
LYN	0.0518418
CREB1	0.0517198
CTNNA1	0.0516875
JAK1	0.0511037
AURKA	0.051076
LRP6	0.0508384
PIK3R3	0.0508043
RAC2	0.0501919
IFNG	0.0501177
NUP214	0.0500304
CDKN1A	0.0494311

## Sheet: KIRC_top100_candidate
The top 100 candidate driver genes of KIRC
gene	score
CTNNB1	1
TP53	0.831596
PIK3R1	0.377363
RELA	0.335496
PIK3CA	0.334092
MAX	0.315644
PAK1	0.299669
SRC	0.286585
HIF1A	0.225064
EGFR	0.222504
MAPK8	0.199169
MET	0.18327
MYC	0.172933
SP1	0.14513
HSP90AA1	0.128596
AKT1	0.128452
RHOA	0.127438
PTPN11	0.11934
TRAF2	0.119103
SMAD4	0.114329
MAPK3	0.110475
RAC1	0.104249
NFKB1	0.0963911
AR	0.0876825
MTOR	0.087673
SMAD2	0.0846218
SOS1	0.0829564
PTK2B	0.0810174
FLT1	0.0809617
FYN	0.0786716
GRB2	0.0778967
CRK	0.0722121
TRAF6	0.0718134
KDR	0.0708048
ESR1	0.0703331
SHC1	0.0683165
EGF	0.0678273
STAT3	0.0675753
EP300	0.0667876
ERBB2	0.0664391
CLTC	0.0659727
STAT1	0.0639965
CREB1	0.0637792
TSC2	0.0626318
CALM1	0.0623233
PRKCA	0.0619296
HRAS	0.0611712
BIRC5	0.0608947
CDKN1A	0.0585163
HDAC3	0.0576331
TEK	0.0550773
FOS	0.0548223
ERBB3	0.0543598
PRKCG	0.0536967
PLCG1	0.0515786
BCAR1	0.0515627
HDAC2	0.0511692
JAK1	0.0489678
MAP3K3	0.0486567
PTPN1	0.0484214
CDC42	0.0473831
TYK2	0.0471744
NFKBIA	0.0453447
PCDHGC5	0.0449187
CBL	0.044537
BCL2	0.0441373
CASP2	0.0440979
YWHAE	0.0437756
AXIN1	0.0435959
PIK3CB	0.043341
IL2	0.0432738
UPF3B	0.042666
HNF1A	0.0423861
RAF1	0.0420876
RASA1	0.0401884
POU2F1	0.0397156
PLK1	0.0391776
PLCG2	0.039137
PRKCB	0.0385096
ITGB3	0.0384582
PTK2	0.038275
CTNNA1	0.0381287
GAB1	0.0376403
CREBBP	0.0370006
PCDHGA2	0.0364007
IKBKB	0.0361524
ATM	0.0357861
SDC2	0.0356543
JAK2	0.035481
VEGFA	0.0353645
KIT	0.0352317
NGF	0.0345012
PTEN	0.0344472
RB1	0.0343272
PXN	0.0326551
EPAS1	0.0323901
SMAD1	0.0317104
RPS27	0.0315707
PCDHGA7	0.0315085
PRKCZ	0.0312042

## Sheet: HNSC_top100_candidate
The top 100 candidate driver genes of HNSC
gene	score
TP53	1
AKT1	0.775519
EGFR	0.671216
PIK3CA	0.477932
ERBB3	0.28397
MAPK1	0.277345
CTNNB1	0.274129
MAPK3	0.270769
STAT3	0.258329
PIK3R1	0.254278
MET	0.226865
SRC	0.223499
AR	0.213548
MYC	0.203593
SHC1	0.183924
VEGFA	0.183746
RHOA	0.183458
JUN	0.175211
SOS1	0.167757
ERBB2	0.166368
CEBPA	0.163243
NFKB1	0.156815
TGFBR2	0.14888
RELA	0.14665
HDAC2	0.141902
SMAD4	0.139341
HIF1A	0.136936
HSP90AA1	0.126588
RAC1	0.124156
MAPK14	0.12055
CAV1	0.118829
SMAD3	0.116533
CBL	0.114502
CDKN1A	0.112244
HDAC1	0.111856
MAX	0.110096
BCL2	0.108662
GRB2	0.107548
PIK3CB	0.106835
SP1	0.104609
MAPK8	0.101117
FYN	0.097571
NOTCH1	0.0950142
JAK1	0.092265
IL2	0.0919225
TRAF2	0.0888793
PTEN	0.0877314
PAK1	0.0865
PRKCA	0.0864145
ESR1	0.0851914
PTPN11	0.0846755
LCK	0.0820877
PRKCZ	0.0775719
SYK	0.0774759
STAT6	0.07451
GAB2	0.0722971
TRAF6	0.071727
JAK2	0.0704543
TNF	0.0693199
ARRB2	0.0679861
MAPK9	0.0679805
ITGB1	0.0669132
FGFR2	0.0667087
SMAD2	0.0660357
TNFRSF1A	0.0655346
PTK2B	0.0653539
CREB1	0.0634117
STAT1	0.0627136
CDC42	0.0622854
HRAS	0.0620805
EGF	0.0614958
PRKCB	0.0612597
PLCG1	0.0594518
CRK	0.0579537
APC	0.0574378
RB1	0.0564052
HDAC3	0.0560717
BCAR1	0.0556016
PXN	0.0534226
RASA1	0.0530244
BCL2L1	0.0530219
NGF	0.0527314
PIK3CD	0.0519552
IKBKB	0.0518715
EP300	0.051301
TYK2	0.0509273
RAF1	0.0499163
IL2RG	0.0497369
PRKACA	0.0493424
RBBP7	0.049301
LYN	0.0492155
CASP8	0.048683
TGFBR1	0.047852
ITGA6	0.0471511
MAP2K1	0.0457465
FANCL	0.0450877
CALM1	0.0449905
FAT1	0.0433466
RXRA	0.0430647
CDKN2A	0.0428405

## Sheet: THCA_top100_candidate
The top 100 candidate driver genes of THCA
gene	score
HRAS	1
EIF1AX	0.927352
SRC	0.726623
TP53	0.697925
NRAS	0.615469
AKT1	0.541025
KRAS	0.512069
TRIM24	0.488523
CTNNB1	0.429721
HSP90AA1	0.428705
PPARG	0.413501
PIK3R1	0.391363
MYC	0.322671
BRAF	0.314635
DYNC1H1	0.30066
PRKACA	0.293626
AKAP9	0.289303
ZNF90	0.28723
NTRK1	0.277059
PIK3CA	0.266962
JUN	0.258329
PRKCA	0.252868
ZNF80	0.241227
HDAC2	0.231156
ALK	0.23037
RAC1	0.226029
ZSCAN10	0.221693
ZNF789	0.214015
VEGFA	0.206554
SP1	0.203986
PIK3R2	0.191639
ITGB4	0.176903
STAT3	0.176618
U2AF2	0.174755
AR	0.165505
RPS28	0.15978
WT1	0.156599
ZNF716	0.15376
MAP2K1	0.151205
PDGFRB	0.145332
SOS1	0.142647
STAT1	0.142005
RPL9	0.14066
PTK2B	0.136816
RET	0.133028
ZNF560	0.130172
CDC42	0.128931
ZNF69	0.125623
PRKCB	0.122548
POU2F1	0.118484
MET	0.116522
CAV1	0.114353
MAPK8	0.109624
ZNF707	0.109222
PRKAR1A	0.108811
GRB2	0.106286
SNRNP40	0.105523
ZNF629	0.102603
NTRK3	0.102264
ITGB1	0.101672
TERT	0.101648
YWHAE	0.098307
JAK3	0.0980508
TGFBR1	0.0954413
PCM1	0.0950213
RPS27A	0.0947994
RASA1	0.0947413
ZNF467	0.0939668
ZNF679	0.0932109
PPP2R5C	0.0911312
RHOQ	0.087881
NKX2-1	0.0875745
SUFU	0.0874042
ZNF844	0.0855868
PLCG1	0.0825138
BCAR1	0.0807866
PTEN	0.0798983
MAP3K3	0.0796074
ZNF732	0.0794326
GNGT1	0.079172
RXRA	0.0787121
ITGB3	0.0786558
ZNF766	0.0785469
ERBB3	0.077701
RXRG	0.0767269
PRKCZ	0.0757918
ZNF77	0.0757168
SNAI2	0.0742903
ARRB2	0.0734046
HDAC3	0.0730244
SOCS3	0.0728434
ZNF799	0.072778
NLK	0.0704529
ZNF648	0.0695649
ERBB2	0.0688588
HDAC4	0.0684703
YY1	0.0681547
TGFBR2	0.0673846
TNFRSF1A	0.0665707
NDEL1	0.0651668
